# Supplementary material for: Decarbonylation Products of Binuclear Methylphosphinidene Complexes of Cyclopentadienyliron Carbonyls: Triplet and Quintet Structures Are Favored Energetically over Singlet Structures with Iron–Iron Multiple Bonding
Source: ACS Omega. 2024 Feb 28;9(10):12125–34. doi: 10.1021/acsomega.3c10460 (PMC10938326; doi:10.1021/acsomega.3c10460)
Supplement: Supplementary file 2 — ao3c10460_si_002.xyz [file ao3c10460_si_002.xyz]

29
Fe2PCO-1Q
  Fe      1.12968        0.11240        0.08352
  Fe     -1.28034       -0.17585       -0.27933
  P      -0.21781        1.49399       -1.21119
  C      -0.52482        3.08967       -0.29856
  H      -0.67540        2.97729        0.77603
  H      -1.41287        3.56681       -0.72335
  H       0.31696        3.76595       -0.46692
  H       2.91642       -2.10826       -0.96071
  C       2.94919       -1.27400       -0.27536
  C       2.57143       -1.30570        1.09011
  H       3.62031        0.39900       -1.57187
  H       2.24342       -2.17850        1.63562
  C       2.72208        0.00156        1.62071
  H       2.54756        0.29835        2.64432
  C       3.17181        0.84177        0.56903
  H       3.38762        1.89721        0.64498
  C       3.31541        0.04494       -0.59874
  H      -2.69620       -2.57824        0.43959
  C      -2.57991       -1.54132        0.71706
  C      -3.31083       -0.45362        0.17786
  H      -0.95549       -1.61737        2.24262
  H      -4.08700       -0.52217       -0.56880
  C      -2.82949        0.73670        0.78443
  H      -3.17847        1.73874        0.58970
  C      -1.80025        0.37503        1.69254
  H      -1.23386        1.05461        2.31111
  C      -1.65380       -1.03522        1.66126
  O      -0.25274       -2.06772       -2.22558
  C      -0.62860       -1.29840       -1.46179
29
Fe2PCO-2Q
  Fe     -1.35009        0.15930        0.05772
  Fe      1.06687       -0.07568       -0.08186
  H       2.22878       -2.88339       -0.42908
  C       2.52552       -1.88465       -0.14218
  C       2.49808       -1.35514        1.17060
  H       3.09461       -0.96267       -2.08462
  H       2.19032       -1.88207        2.06213
  C       2.95045       -0.01501        1.11552
  H       3.05668        0.65475        1.95600
  C       3.23936        0.28888       -0.24043
  H       3.61669        1.22783       -0.61696
  C       2.97730       -0.87518       -1.01499
  H      -2.63840       -1.48330        2.02599
  C      -2.45880       -1.41001        0.96406
  C      -1.36797       -1.98320        0.26509
  H      -4.17174       -0.16742        0.26249
  H      -0.59436       -2.60267        0.69240
  C      -1.49800       -1.62418       -1.10633
  H      -0.82476       -1.90205       -1.90363
  C      -2.67084       -0.84814       -1.24999
  H      -3.02776       -0.41340       -2.17089
  C      -3.26532       -0.70598        0.03250
  C      -1.03796        1.13950        1.46167
  O      -0.85237        1.77116        2.40346
  P      -0.21354        1.41127       -1.36324
  C       0.31268        3.05198       -0.64842
  H       1.13527        3.44901       -1.24793
  H       0.61781        3.02955        0.39886
  H      -0.52443        3.75018       -0.73880
29
Fe2PCO-3T
  Fe     -1.26746        0.26009       -0.00684
  Fe      1.28817       -0.21575        0.27023
  P       0.22657        1.54327        1.20803
  C       0.54680        3.06914        0.17286
  H       0.58437        2.89791       -0.90424
  H       1.49253        3.52054        0.48513
  H      -0.24214        3.79735        0.37941
  H      -2.55814       -2.45407        0.50033
  C      -2.76103       -1.51839       -0.00012
  C      -2.39743       -1.19161       -1.33027
  H      -3.76399       -0.32590        1.58300
  H      -1.90379       -1.84835       -2.03164
  C      -2.81725        0.13908       -1.58701
  H      -2.71619        0.67190       -2.52086
  C      -3.42657        0.63329       -0.40265
  H      -3.85608        1.61554       -0.27107
  C      -3.39508       -0.39863        0.57081
  H       3.04579       -2.50723       -0.31367
  C       2.80465       -1.51223       -0.65740
  C       3.41610       -0.31572       -0.21901
  H       1.19480       -1.89313       -2.14784
  H       4.19525       -0.23971        0.52449
  C       2.77555        0.76274       -0.87227
  H       3.00969        1.80926       -0.75662
  C       1.78822        0.21991       -1.75196
  H       1.15677        0.78740       -2.41891
  C       1.82553       -1.18773       -1.62809
  C       0.66717       -1.22521        1.59025
  O       0.28299       -1.87264        2.45160
29
Fe2PCO-4Q
  Fe     -0.05832       -0.19337        1.26797
  Fe     -0.05832       -0.19337       -1.26797
  P       1.66466       -0.61954        0.00000
  C       3.11847        0.52318        0.00000
  H       2.82332        1.57289        0.00000
  H       3.73238        0.32661       -0.88231
  H       3.73238        0.32661        0.88231
  H      -1.94845       -1.36619        3.12960
  C      -1.16140       -0.62852        3.08481
  C      -1.34181        0.75994        2.81711
  H       0.69150       -1.80271        3.48678
  H      -2.28585        1.23762        2.60230
  C      -0.08702        1.38903        2.86582
  H       0.10517        2.43456        2.67488
  C       0.89282        0.39152        3.09475
  H       1.95573        0.55192        3.19092
  C       0.21790       -0.85776        3.26825
  H      -1.94845       -1.36619       -3.12960
  C      -1.16140       -0.62852       -3.08481
  C       0.21790       -0.85776       -3.26825
  H      -2.28585        1.23762       -2.60230
  H       0.69150       -1.80271       -3.48678
  C       0.89282        0.39152       -3.09475
  H       1.95573        0.55192       -3.19092
  C      -0.08702        1.38903       -2.86582
  H       0.10517        2.43456       -2.67488
  C      -1.34181        0.75994       -2.81711
  C      -1.49189       -0.10294        0.00000
  O      -2.65836       -0.02003        0.00000
29
Fe2PCO-5Q
  Fe      2.05273        0.36108       -0.10526
  Fe     -1.85892       -0.23714        0.13165
  P      -0.13171        1.00974       -0.00471
  C      -0.36466        2.83955       -0.17440
  H      -1.36090        3.13334        0.15872
  H      -0.24701        3.14169       -1.21800
  H       0.37381        3.38145        0.41992
  H       3.65808       -1.10653       -2.05531
  C       3.71572       -0.76398       -1.03262
  C       3.33187       -1.50158        0.11701
  H       4.60686        1.27757       -1.22876
  H       2.89513       -2.48946        0.11949
  C       3.59301       -0.70623        1.25481
  H       3.38268       -0.97878        2.27864
  C       4.13170        0.52555        0.81924
  H       4.42691        1.34845        1.45385
  C       4.21194        0.49567       -0.59689
  H      -3.53919       -0.95825       -2.07947
  C      -3.56144       -0.50551       -1.10049
  C      -3.38580        0.86571       -0.80852
  H      -3.88446       -2.25321        0.25501
  H      -3.20146        1.64704       -1.53000
  C      -3.46553        1.03508        0.60057
  H      -3.37085        1.96742        1.13593
  C      -3.69485       -0.23957        1.18033
  H      -3.77924       -0.45397        2.23502
  C      -3.74404       -1.18942        0.13605
  O      -0.28808       -2.63776       -0.28767
  C      -0.88778       -1.67582       -0.10495
29
Fe2PCO-6Q
  Fe      1.25698       -0.02262       -0.32139
  Fe     -1.14677       -0.11660       -0.10358
  P      -0.01886        1.61682       -0.99944
  C      -0.07815        3.14680        0.04556
  H      -1.04734        3.63554       -0.08470
  H       0.68795        3.84154       -0.30919
  H       0.08080        2.95338        1.10640
  H       3.89333        0.28049       -1.32343
  C       3.37530        0.00130       -0.41811
  C       3.00857       -1.30483       -0.02822
  H       3.09523        1.96449        0.62235
  H       3.16988       -2.21102       -0.59289
  C       2.37873       -1.22232        1.24406
  H       1.97012       -2.05601        1.79624
  C       2.36209        0.12210        1.64787
  H       1.93389        0.50543        2.56180
  C       2.94420        0.89574        0.61055
  H      -3.49258       -0.80509       -1.64914
  C      -3.19806       -0.55527       -0.64147
  C      -3.08543        0.74946       -0.09490
  H      -2.76955       -2.54666        0.25569
  H      -3.31344        1.67392       -0.60240
  C      -2.67139        0.62334        1.26682
  H      -2.50489        1.43840        1.95469
  C      -2.52807       -0.74640        1.54826
  H      -2.18495       -1.17088        2.48032
  C      -2.82054       -1.47382        0.36703
  O       0.02425       -2.57645       -1.13409
  C      -0.06972       -1.49016       -0.73114
29
Fe2PCO-7T
  Fe     -1.30276        0.04760       -0.02077
  Fe      1.23312        0.01067       -0.31684
  P      -0.28222        1.60781       -1.05202
  C       0.12099        3.32251       -0.51336
  H       0.38698        3.34606        0.54532
  H      -0.73914        3.97321       -0.67923
  H       0.96357        3.69830       -1.09601
  H      -4.02109        0.14217       -0.97478
  C      -3.27267       -0.53666       -0.59705
  C      -3.04909       -0.85886        0.75718
  H      -2.19729       -1.17738       -2.44346
  H      -3.60483       -0.47818        1.60060
  C      -1.94879       -1.77141        0.82575
  H      -1.53973       -2.20565        1.72478
  C      -1.50165       -2.00935       -0.49538
  H      -0.69618       -2.66572       -0.78646
  C      -2.30890       -1.23649       -1.37134
  H       3.48074        0.99753        1.40894
  C       3.19626        0.12162        0.84498
  C       3.44505       -0.10283       -0.53540
  H       2.15040       -1.12118        2.36103
  H       3.97018        0.56523       -1.20247
  C       2.90951       -1.37270       -0.87890
  H       2.95936       -1.84420       -1.84898
  C       2.32523       -1.91931        0.28828
  H       1.82872       -2.87612        0.36000
  C       2.50617       -0.99957        1.34846
  C      -0.92528        0.96310        1.41270
  O      -0.73480        1.55168        2.38419
29
Fe2PCO-8T
  Fe      1.30696       -0.04086       -0.00931
  Fe     -1.28396        0.01926       -0.01932
  P       0.11407        1.61491       -0.04873
  C       0.17299        3.43823       -0.02027
  H       1.20821        3.78300       -0.03928
  H      -0.31103        3.81411        0.88347
  H      -0.35145        3.84141       -0.88902
  H       2.57447       -2.20178       -1.32952
  C       2.76792       -1.35983       -0.68316
  C       2.71298       -1.37611        0.74365
  H       3.14836        0.29910       -2.11323
  H       2.47315       -2.23290        1.35395
  C       2.98339       -0.07136        1.20687
  H       2.98092        0.24885        2.23725
  C       3.19722        0.75999        0.07271
  H       3.41691        1.81605        0.09330
  C       3.07212       -0.04519       -1.09336
  H      -3.28566        1.02084       -1.79769
  C      -3.17927        0.37316       -0.94084
  C      -3.25297        0.78405        0.42894
  H      -2.81630       -1.63680       -1.83330
  H      -3.43649        1.78983        0.77525
  C      -3.11372       -0.36315        1.23941
  H      -3.09683       -0.37913        2.31914
  C      -2.86442       -1.45985        0.39299
  H      -2.65692       -2.47177        0.70632
  C      -2.94149       -1.01499       -0.95986
  C       0.08677       -1.43000       -0.06341
  O      -0.00068       -2.59532       -0.10417
29
Fe2PCO-9S
  Fe     -0.01734        0.00108        1.26669
  Fe     -0.01734        0.00108       -1.26669
  P       1.60336       -0.00223        0.00000
  C       3.42712        0.00048        0.00000
  H       3.78673        1.03222        0.00000
  H       3.80841       -0.50264       -0.89003
  H       3.80841       -0.50264        0.89003
  H      -2.16413       -1.35264        2.47928
  C      -1.32012       -0.71791        2.69993
  C      -1.32884        0.70403        2.70102
  H       0.33999       -2.17130        2.99485
  H      -2.18056        1.32839        2.48093
  C      -0.01340        1.14936        2.97090
  H       0.31296        2.17771        2.99709
  C       0.81228        0.00608        3.14511
  H       1.87079        0.01303        3.35325
  C       0.00085       -1.14706        2.97017
  H      -2.16413       -1.35264       -2.47928
  C      -1.32012       -0.71791       -2.69993
  C       0.00085       -1.14706       -2.97017
  H      -2.18056        1.32839       -2.48093
  H       0.33999       -2.17130       -2.99485
  C       0.81228        0.00608       -3.14511
  H       1.87079        0.01303       -3.35325
  C      -0.01340        1.14936       -2.97090
  H       0.31296        2.17771       -2.99709
  C      -1.32884        0.70403       -2.70102
  C      -1.42051        0.00259        0.00000
  O      -2.59492        0.00092        0.00000
31
Fe2PCO2-1T
  Fe      1.23273       -0.12404       -0.08490
  Fe     -1.27339       -0.03841        0.04431
  P      -0.02350        1.41814       -1.13991
  C       0.37667        2.98001       -0.20388
  H       0.68737        2.84374        0.83307
  H      -0.49641        3.63849       -0.21522
  H       1.17746        3.49018       -0.74545
  H       2.86615       -0.95416       -2.31439
  C       2.94844       -0.72027       -1.26376
  C       2.84926       -1.62798       -0.18935
  H       3.31303        1.48513       -1.28475
  H       2.66629       -2.68997       -0.26089
  C       3.01679       -0.89781        1.02058
  H       2.95759       -1.30947        2.01691
  C       3.24492        0.45037        0.69467
  H       3.39155        1.25557        1.39957
  C       3.16783        0.57920       -0.71684
  H      -0.84945       -1.85180       -2.16137
  C      -1.59966       -1.46395       -1.48939
  C      -2.41398       -0.32924       -1.71598
  H      -1.51317       -2.87945        0.23821
  H      -2.36974        0.31888       -2.57662
  C      -3.25046       -0.15847       -0.58728
  H      -3.97691        0.62842       -0.45232
  C      -2.97837       -1.21559        0.33287
  H      -3.44852       -1.36340        1.29276
  C      -1.96074       -2.01406       -0.22626
  C       0.02887       -0.82569        1.22232
  O       0.02890       -1.44563        2.21297
  C      -1.56861        1.20612        1.23034
  O      -1.79905        2.01608        2.00404
31
Fe2PCO2-2Q
  Fe     -1.29328        0.14347       -0.10213
  Fe      1.16009       -0.33534        0.13953
  P       0.25344        1.89138        0.28812
  C       0.80309        2.79620       -1.23985
  H       0.58865        2.26158       -2.16528
  H       1.87357        3.00559       -1.18727
  H       0.27497        3.75187       -1.26513
  H      -3.69285        1.68517        1.04257
  C      -3.47883        0.77501        0.50218
  C      -3.17848       -0.47586        1.07936
  H      -3.55264        1.43508       -1.62232
  H      -3.14722       -0.69657        2.13624
  C      -2.91182       -1.39257        0.03064
  H      -2.67895       -2.44072        0.14976
  C      -3.03626       -0.69536       -1.20137
  H      -2.93533       -1.12102       -2.18923
  C      -3.38473        0.64818       -0.90131
  H       1.68110       -3.10998        0.38356
  C       1.75493       -2.28397       -0.30787
  C       2.85683       -1.39979       -0.42434
  H      -0.17398       -2.40489       -1.43800
  H       3.76039       -1.42662        0.16433
  C       2.54317       -0.45451       -1.43390
  H       3.16893        0.36518       -1.75164
  C       1.25269       -0.76272       -1.93797
  H       0.73295       -0.22039       -2.71365
  C       0.76439       -1.90326       -1.25707
  C       0.54713       -0.78158        1.71368
  O       0.20772       -1.12896        2.75271
  C       1.93392        1.15362        0.85933
  O       2.91297        1.65310        1.28141
31
Fe2PCO2-3Q
  Fe     -2.04679       -0.23894       -0.16536
  Fe      1.82257        0.25061        0.12157
  P       0.05375       -0.90617       -0.88175
  C       0.19829       -2.67840       -0.30180
  H       0.13348       -2.80672        0.78096
  H       1.14456       -3.10859       -0.64121
  H      -0.60644       -3.25759       -0.76259
  H      -3.30213        1.23817        2.05033
  C      -3.56233        0.81369        1.09181
  C      -3.99858       -0.51803        0.85728
  H      -3.25439        2.51921       -0.31172
  H      -4.13613       -1.28348        1.60685
  C      -4.25552       -0.65142       -0.53275
  H      -4.60132       -1.54501       -1.03153
  C      -3.98447        0.59115       -1.14925
  H      -4.06087        0.80388       -2.20556
  C      -3.55338        1.49341       -0.15257
  H       3.80712        2.28344       -0.00039
  C       3.64998        1.23069       -0.18040
  C       3.22206        0.64539       -1.41117
  H       4.11816        0.31917        1.79245
  H       2.99787        1.17304       -2.32504
  C       3.13081       -0.74857       -1.21396
  H       2.79231       -1.46410       -1.94698
  C       3.48242       -1.03485        0.12652
  H       3.50197       -2.01169        0.58449
  C       3.81540        0.19746        0.76367
  C       1.05005       -0.28396        1.59461
  O       0.58084       -0.64653        2.57402
  C       0.83499        1.68905       -0.00218
  O       0.20803        2.64100       -0.09455
31
Fe2PCO2-4T
  Fe     -1.25643       -0.13280        0.10613
  Fe      1.26934       -0.05627        0.01229
  P       0.00372        1.51720        1.01518
  C       0.06939        3.00339       -0.10580
  H       0.02783        2.78420       -1.17345
  H       1.00784        3.52361        0.10549
  H      -0.73959        3.69436        0.14833
  H      -3.39909       -1.92982       -0.42635
  C      -2.99664       -0.97109       -0.71457
  C      -2.08310       -0.73363       -1.76213
  H      -3.94270        0.44379        0.73966
  H      -1.65318       -1.48739       -2.40363
  C      -1.78073        0.65106       -1.79020
  H      -1.11206        1.13778       -2.48311
  C      -2.53364        1.28230       -0.76519
  H      -2.54194        2.33559       -0.53763
  C      -3.27825        0.28310       -0.09563
  H       2.98546       -2.45306       -0.13014
  C       3.04790       -1.37624       -0.17537
  C       3.27173       -0.51153        0.90966
  H       2.73237       -0.96829       -2.34863
  H       3.39145       -0.80674        1.94173
  C       3.21054        0.82127        0.42969
  H       3.34242        1.71446        1.02062
  C       3.00869        0.77071       -0.98013
  H       2.94178        1.62452       -1.63814
  C       2.90046       -0.58611       -1.35283
  C       0.06718       -1.49817       -0.26031
  O       0.05399       -2.63749       -0.52128
  C      -1.42912       -0.72398        1.75058
  O      -1.58883       -1.10273        2.81528
31
Fe2PCO2-5Q
  Fe      1.86421        0.43310       -0.13157
  Fe     -1.65552       -0.24063        0.17512
  H       3.82761        0.21453        2.19199
  C       3.71693       -0.11083        1.16794
  C       4.13154        0.60341        0.02159
  H       2.66367       -2.05622        1.38891
  H       4.63716        1.55796        0.01778
  C       3.76813       -0.15231       -1.12378
  H       3.97785        0.10776       -2.15093
  C       3.12509       -1.33743       -0.67393
  H       2.75767       -2.13650       -1.30157
  C       3.09357       -1.30415        0.74325
  H      -4.21710       -1.18564       -0.60983
  C      -3.17061       -1.24263       -0.86841
  C      -2.24468       -2.18044       -0.37101
  H      -2.90708        0.46898       -2.28759
  H      -2.45830       -2.96966        0.33364
  C      -0.97147       -1.89484       -0.95007
  H      -0.05577       -2.43626       -0.76857
  C      -1.12597       -0.77914       -1.80192
  H      -0.34121       -0.30395       -2.36942
  C      -2.47720       -0.36219       -1.75065
  P      -0.11549        1.54888        0.20262
  C      -0.55361        2.59056       -1.27781
  H      -1.52768        3.06181       -1.12326
  H       0.18675        3.39039       -1.36278
  H      -0.58020        2.04822       -2.22580
  C      -2.66786        1.03009        0.83553
  O      -3.35665        1.84763        1.23660
  C      -0.99536       -0.67235        1.74292
  O      -0.57183       -0.98830        2.75512
31
Fe2PCO2-6Q
  Fe      1.62186       -0.42715       -0.13947
  Fe     -1.77519        0.37461       -0.06328
  P       0.03530        0.55859       -1.39732
  C       0.51167        2.32853       -1.72202
  H      -0.33749        2.85833       -2.16076
  H       1.31987        2.33670       -2.45725
  H       0.84147        2.88040       -0.83998
  H       3.67531       -1.92387        1.38199
  C       3.41310       -0.92348        1.07042
  C       2.62187       -0.00996        1.80549
  H       4.44606       -0.74221       -0.89560
  H       2.15707       -0.20313        2.76082
  C       2.47657        1.15716        1.02804
  H       1.92106        2.04118        1.30279
  C       3.23015        0.98090       -0.17603
  H       3.34457        1.71518       -0.95834
  C       3.82601       -0.29676       -0.13240
  H      -1.35824       -2.16877        1.43894
  C      -2.12608       -1.60234        0.93397
  C      -2.44193       -1.67912       -0.44599
  H      -2.93671       -0.30693        2.54758
  H      -1.97691       -2.33259       -1.16756
  C      -3.50884       -0.78078       -0.70466
  H      -3.97226       -0.61359       -1.66565
  C      -3.80974       -0.10552        0.49614
  H      -4.57071        0.64736        0.63603
  C      -2.94465       -0.61735        1.51357
  C      -1.37330        1.94497        0.64127
  O      -1.10494        2.94945        1.11915
  C       0.96614       -2.05307       -0.47604
  O       0.58721       -3.10694       -0.70442
31
Fe2PCO2-7Q
  Fe      1.77655        0.18029        0.02612
  Fe     -1.80784        0.00264        0.14436
  P      -0.01644        0.76277        1.27134
  C      -0.05867        2.60083        1.56015
  H      -0.94746        2.84948        2.14476
  H      -0.06546        3.20848        0.65375
  H       0.81636        2.87791        2.15259
  H       3.03967       -1.04023       -2.32496
  C       2.94776       -1.16237       -1.25623
  C       2.00401       -1.96466       -0.58826
  H       4.62604        0.09561       -0.47273
  H       1.22432       -2.54747       -1.05441
  C       2.21737       -1.82403        0.80372
  H       1.64651       -2.29325        1.59048
  C       3.34472       -0.98282        0.99525
  H       3.75370       -0.68693        1.94985
  C       3.79023       -0.55743       -0.27214
  H      -3.40360       -0.83976       -2.18033
  C      -2.97971       -1.22519       -1.26514
  C      -3.60778       -1.20323        0.01715
  H      -1.00305       -1.98189       -1.92029
  H      -4.59026       -0.80997        0.23035
  C      -2.72128       -1.79453        0.94033
  H      -2.88795       -1.91913        1.99971
  C      -1.53982       -2.15927        0.23922
  H      -0.67435       -2.63342        0.67425
  C      -1.72445       -1.84290       -1.12922
  C      -2.14073        1.64199       -0.42898
  O      -2.36390        2.69352       -0.81745
  C       1.58583        1.65907       -0.93577
  O       1.46651        2.60774       -1.56082
31
Fe2PCO2-8T
  Fe      1.12971       -0.14888        0.02605
  Fe     -1.13037       -0.14812        0.02654
  P       0.00067        1.16042       -1.41059
  C       0.00443        2.87928       -0.71137
  H      -0.87414        3.40935       -1.09332
  H       0.88223        3.40713       -1.09813
  H       0.00742        2.93785        0.37740
  H       2.75919       -2.47857        0.41928
  C       2.83065       -1.41162        0.27229
  C       2.82639       -0.42723        1.28796
  H       2.89355       -1.22676       -1.95032
  H       2.75162       -0.60704        2.34969
  C       2.88926        0.84664        0.66728
  H       2.88552        1.79899        1.17507
  C       2.94274        0.64580       -0.73701
  H       3.02186        1.41596       -1.48857
  C       2.89547       -0.75196       -0.98132
  H      -2.76061       -2.47776        0.41377
  C      -2.83156       -1.41049        0.26892
  C      -2.89524       -0.74819       -0.98343
  H      -2.75347       -0.61030        2.34799
  H      -2.89285       -1.22101       -1.95339
  C      -2.94212        0.64904       -0.73628
  H      -3.02010        1.42079       -1.48633
  C      -2.88925        0.84701        0.66840
  H      -2.88529        1.79830        1.17815
  C      -2.82743       -0.42827        1.28659
  C      -0.00198        0.42950        1.43425
  O      -0.00048        0.88818        2.50511
  C      -0.00065       -1.59212       -0.48471
  O      -0.00100       -2.69010       -0.86877
31
Fe2PCO2-9Q
  Fe     -1.78145        0.12593       -0.08567
  Fe      1.76755        0.25883       -0.06481
  P       0.02938       -0.32693       -1.36671
  C       0.09076       -2.15954       -1.69974
  H       1.03069       -2.41005       -2.19746
  H      -0.72058       -2.41862       -2.38496
  H      -0.00453       -2.78088       -0.80670
  H      -4.20224        0.92777        1.41315
  C      -3.62026        0.05748        1.14787
  C      -2.56806       -0.49538        1.91190
  H      -4.54329       -0.57664       -0.78144
  H      -2.18903       -0.10065        2.84299
  C      -2.04151       -1.58775        1.19364
  H      -1.21922       -2.21651        1.50036
  C      -2.81469       -1.74585        0.00069
  H      -2.67418       -2.51633       -0.74124
  C      -3.80274       -0.73962       -0.01333
  H       4.58665        0.64916       -0.80969
  C       3.96436        0.02215       -0.18891
  C       3.29481       -1.15068       -0.58984
  H       3.95426        1.12064        1.74953
  H       3.34247       -1.61355       -1.56355
  C       2.55724       -1.64036        0.53509
  H       1.96524       -2.54210        0.55257
  C       2.79687       -0.77455        1.62437
  H       2.37361       -0.85770        2.61414
  C       3.62307        0.27507        1.16472
  C       1.22515        1.93820        0.23236
  O       0.96306        3.02676        0.45716
  C      -1.80125        1.82258       -0.66523
  O      -1.86326        2.88640       -1.06917
31
Fe2PCO2-10T
  Fe      1.90608       -0.22772        0.12189
  Fe     -2.03901        0.22393       -0.07197
  P       0.06334        0.79011       -0.30764
  C       0.28512        2.58403       -0.71534
  H      -0.45122        2.91346       -1.44999
  H       1.28102        2.75949       -1.12101
  H       0.16584        3.19811        0.18144
  H       4.01236       -1.10453       -1.62025
  C       3.80842       -0.45245       -0.78490
  C       3.88437       -0.81120        0.59624
  H       3.24761        1.45740       -1.76776
  H       4.15449       -1.78135        0.98483
  C       3.54151        0.32316        1.36037
  H       3.47565        0.36346        2.43755
  C       3.22954        1.37987        0.46789
  H       2.92940        2.37745        0.74837
  C       3.40978        0.89751       -0.85936
  H      -3.34393       -0.82136        2.30836
  C      -3.14811       -1.07011        1.27653
  C      -2.02052       -1.75174        0.77594
  H      -4.90952       -0.19152        0.21935
  H      -1.19653       -2.13860        1.35424
  C      -2.15883       -1.85236       -0.64203
  H      -1.46234       -2.33554       -1.30836
  C      -3.38537       -1.25422       -1.00336
  H      -3.76879       -1.14469       -2.00714
  C      -3.97716       -0.73401        0.16808
  C      -2.49921        1.90612        0.21040
  O      -2.80509        2.98799        0.41892
  C       1.26320       -1.82882       -0.16284
  O       0.92703       -2.90290       -0.39004
31
Fe2PCO2-11T
  Fe     -1.98933        0.16638       -0.04275
  Fe      1.99984        0.15819       -0.05936
  P       0.01977       -0.67565       -0.05076
  C      -0.01651       -2.52556        0.03476
  H       0.84918       -2.95233       -0.47357
  H      -0.92335       -2.92587       -0.41914
  H       0.01247       -2.84451        1.08064
  H      -4.18624        0.16385       -1.93644
  C      -3.92752       -0.16092       -0.94027
  C      -4.08850        0.60479        0.25622
  H      -3.12064       -2.20775       -1.25724
  H      -4.48721        1.60637        0.31532
  C      -3.66608       -0.18501        1.34359
  H      -3.63692        0.12354        2.37820
  C      -3.18033       -1.40913        0.83061
  H      -2.77140       -2.22170        1.41124
  C      -3.37279       -1.40435       -0.58176
  H       3.85396        0.29098       -2.23700
  C       3.75279       -0.10599       -1.23775
  C       3.20214       -1.36601       -0.89420
  H       4.49953        1.56197        0.02920
  H       2.85152       -2.11341       -1.58929
  C       3.21634       -1.47624        0.52545
  H       2.86123       -2.31892        1.09854
  C       3.75579       -0.28465        1.05295
  H       3.88983       -0.05176        2.09806
  C       4.07922        0.57036       -0.04371
  C       1.45890        1.63367        0.72558
  O       1.16145        2.57966        1.29877
  C      -1.39911        1.69889       -0.71929
  O      -1.05493        2.67615       -1.19822
31
Fe2PCO2-12S
  Fe     -1.32442        0.20864        0.04889
  Fe      1.23581        0.01577       -0.03153
  P      -0.06730        1.02534       -1.53362
  C      -0.88132        2.31849       -0.49489
  H      -1.66588        2.84647       -1.03516
  H      -0.19995        3.02953       -0.02718
  H      -1.38821        1.88819        0.46490
  H      -2.89361       -0.65435        2.25478
  C      -2.82705       -0.70211        1.17894
  C      -2.09870       -1.66674        0.42461
  H      -3.97609        1.08170        0.52262
  H      -1.52704       -2.48432        0.83685
  C      -2.23529       -1.35376       -0.94987
  H      -1.79310       -1.88841       -1.77594
  C      -3.04162       -0.18846       -1.05350
  H      -3.31791        0.31270       -1.96834
  C      -3.39940        0.20568        0.26305
  H       1.45467       -2.39280        1.48959
  C       1.84737       -1.89809        0.61462
  C       2.94121       -1.01215        0.59418
  H       0.48459       -2.58974       -1.01317
  H       3.54074       -0.72225        1.44339
  C       3.09511       -0.54154       -0.74656
  H       3.84262        0.15619       -1.09191
  C       2.10882       -1.16725       -1.54698
  H       1.95401       -1.00660       -2.60296
  C       1.32862       -1.99286       -0.70706
  C      -0.08933        0.03741        1.43083
  C       1.77459        1.57498        0.52835
  O       2.20951        2.57014        0.89435
  O      -0.00193       -0.12922        2.58581
33
Fe2PCO3-1S
  Fe     -1.29359       -0.06534        0.05725
  Fe      1.28719       -0.06981        0.05477
  P      -0.00694        0.87008       -1.52509
  C       0.00524        2.72883       -1.54170
  H       0.88410        3.04010       -2.11445
  H       0.01016        3.25453       -0.58727
  H      -0.87201        3.05038       -2.11116
  H      -1.18509       -2.86894        0.61994
  C      -1.81404       -2.11130        0.17767
  C      -1.81013       -1.71552       -1.18105
  H      -2.97687       -1.36642        1.92971
  H      -1.18126       -2.10659       -1.96462
  C      -2.75229       -0.67092       -1.33579
  H      -2.97146       -0.14582       -2.25192
  C      -3.33518       -0.42465       -0.06585
  H      -4.08469        0.32208        0.15007
  C      -2.76047       -1.32040        0.87380
  H       1.62713       -2.62633        1.29613
  C       2.04552       -1.98393        0.53636
  C       3.02339       -0.99223        0.75266
  H       0.96863       -2.61519       -1.31366
  H       3.48593       -0.74753        1.69636
  C       3.26280       -0.34574       -0.49724
  H       3.95495        0.46470       -0.66875
  C       2.44907       -0.96471       -1.47783
  H       2.39175       -0.69277       -2.51966
  C       1.68901       -1.96928       -0.83890
  C       1.59909        1.51950        0.69215
  O       1.87059        2.54734        1.11368
  C      -1.58987        1.52668        0.69902
  O      -1.84402        2.55824        1.12233
  C      -0.00351       -0.33336        1.43560
  O      -0.00563       -0.62523        2.56773
33
Fe2PCO3-2S
  Fe     -1.29086        0.14124        0.15350
  Fe      1.24924       -0.32727       -0.05822
  P      -0.01349        0.75881       -1.58778
  C       0.37025        2.58012       -1.59494
  H       1.11800        2.77097       -2.36993
  H       0.70045        3.03404       -0.66060
  H      -0.54360        3.09031       -1.91550
  H      -3.83197        1.31622        0.44033
  C      -3.35005        0.39196        0.15863
  C      -3.00808       -0.67055        1.03837
  H      -3.04955        0.63803       -2.03924
  H      -3.17098       -0.69784        2.10443
  C      -2.38594       -1.67853        0.26037
  H      -1.98448       -2.60599        0.63974
  C      -2.33738       -1.24658       -1.08294
  H      -1.89720       -1.78119       -1.91021
  C      -2.93729        0.03850       -1.15000
  H       2.18361        0.13391        2.62678
  C       2.49502        0.18322        1.59484
  C       2.36093        1.30388        0.74313
  H       3.25797       -1.87489        1.22260
  H       1.96157        2.26501        1.02556
  C       2.84982        0.93882       -0.53914
  H       2.90843        1.57684       -1.40578
  C       3.27274       -0.41053       -0.47275
  H       3.68637       -0.98321       -1.28896
  C       3.05120       -0.88203        0.85445
  C       0.92601       -1.80808       -0.93217
  O       0.76120       -2.78436       -1.50428
  C      -1.02512        1.66700        0.94727
  O      -0.88155        2.67413        1.47365
  C      -0.04236       -0.75030        1.28272
  O      -0.06624       -1.31088        2.30852
33
Fe2PCO3-3S
  Fe      1.29381        0.10790       -0.05330
  Fe     -1.29405        0.10796       -0.05236
  P       0.00030       -0.09151        1.79424
  C      -0.00007       -1.86202        2.37224
  H      -0.87637       -2.00200        3.01180
  H       0.87041       -1.99902        3.02037
  H       0.00499       -2.63880        1.60595
  H       4.01566        0.27456        0.64123
  C       3.31671       -0.31325        0.06547
  C       2.96314       -0.09381       -1.29758
  H       2.65860       -1.85924        1.52675
  H       3.33055        0.69631       -1.93379
  C       2.01733       -1.07938       -1.65301
  H       1.53158       -1.16416       -2.61310
  C       1.78568       -1.90594       -0.52599
  H       1.11471       -2.74806       -0.48668
  C       2.59529       -1.43686        0.53721
  H      -3.31807        0.69071       -1.94875
  C      -2.95671       -0.09676       -1.30585
  C      -3.31894       -0.30753        0.05608
  H      -1.51971       -1.17835       -2.60635
  H      -4.01987        0.28538        0.62418
  C      -2.60285       -1.42991        0.53900
  H      -2.67305       -1.84613        1.53070
  C      -1.78825       -1.90725       -0.51673
  H      -1.11962       -2.75073       -0.46844
  C      -2.01115       -1.08676       -1.64978
  C      -0.00025        0.80083       -1.26636
  O      -0.00096        1.33226       -2.30856
  C       1.57206        1.74187        0.51819
  O       1.81691        2.79696        0.87679
  C      -1.57178        1.74179        0.51971
  O      -1.81591        2.79700        0.87850
33
Fe2PCO3-4T
  Fe     -1.93118        0.09641        0.13366
  Fe      1.97819       -0.29590       -0.18238
  P       0.09437        0.67538       -0.87671
  C       0.30778        2.51885       -0.74991
  H       1.25610        2.79262       -1.21572
  H       0.30816        2.89518        0.27640
  H      -0.48970        3.02607       -1.29776
  H      -3.82147       -1.38839        1.66619
  C      -3.39983       -1.30536        0.67641
  C      -2.24583       -1.98725        0.19242
  H      -4.73964        0.16585       -0.31317
  H      -1.63965       -2.68641        0.74629
  C      -2.03287       -1.58953       -1.14704
  H      -1.21808       -1.90667       -1.77862
  C      -3.03645       -0.65820       -1.50192
  H      -3.13533       -0.16031       -2.45354
  C      -3.88355       -0.49011       -0.36940
  H       3.38817        0.21126        2.36508
  C       3.54387        0.27582        1.29856
  C       3.17989        1.35862        0.46672
  H       4.37939       -1.72360        0.80469
  H       2.76196        2.29886        0.79138
  C       3.52888        1.01873       -0.87810
  H       3.40619        1.65254       -1.74323
  C       4.07679       -0.27919       -0.86744
  H       4.42202       -0.83676       -1.72505
  C       4.05229       -0.74900        0.47344
  C       1.25484       -1.90759       -0.06853
  O       0.83718       -2.97316        0.00098
  C      -2.41654        1.77483        0.17255
  O      -2.79485        2.85216        0.20498
  C      -1.00141        0.22598        1.61237
  O      -0.42772        0.30555        2.59827
33
Fe2PCO3-5T
  Fe     -2.02354        0.24993       -0.21798
  Fe      1.92377        0.03115        0.20937
  P      -0.05105       -0.48973       -0.92932
  C      -0.06486       -2.35188       -1.00053
  H       0.85062       -2.70689       -1.48211
  H      -0.90548       -2.67045       -1.62095
  H      -0.14926       -2.84391       -0.02857
  H      -4.50363        1.41592        0.88180
  C      -4.07119        0.47232        0.58346
  C      -3.37913       -0.42011        1.42406
  H      -4.60554        0.35540       -1.58329
  H      -3.15719       -0.26281        2.46922
  C      -2.92737       -1.50012        0.63165
  H      -2.35499       -2.34707        0.97737
  C      -3.41485       -1.30556       -0.69815
  H      -3.26920       -1.97927       -1.52858
  C      -4.12199       -0.08773       -0.72600
  H       4.16248        1.72078        0.67472
  C       3.84040        0.87204        0.09035
  C       3.22252        0.92739       -1.19610
  H       4.34896       -0.85008        1.40122
  H       2.99600        1.82050       -1.75717
  C       2.95198       -0.39811       -1.59803
  H       2.45166       -0.68587       -2.50933
  C       3.37726       -1.27310       -0.57064
  H       3.30105       -2.34940       -0.57826
  C       3.93949       -0.48067        0.47344
  C       1.22389       -0.99956        1.43542
  O       0.79429       -1.68269        2.24604
  C      -1.56605        1.94877       -0.52508
  O      -1.30815        3.03289       -0.77444
  C       1.22911        1.47143        0.93030
  O       0.85876        2.42109        1.44374
33
Fe2PCO3-6T
  Fe     -1.98936        0.11985        0.00923
  Fe      2.09595        0.16842       -0.23713
  P       0.10069       -0.80211       -0.41210
  C       0.12681       -2.35239        0.61641
  H       1.03859       -2.91341        0.40295
  H      -0.72498       -2.99119        0.37139
  H       0.09761       -2.14470        1.68887
  H      -4.47478        1.30727       -0.71983
  C      -4.00632        0.35371       -0.52919
  C      -3.92243       -0.29237        0.71897
  H      -3.23560       -0.24823       -2.54767
  H      -4.30854        0.08324        1.65443
  C      -3.20296       -1.50990        0.53925
  H      -2.97100       -2.22857        1.30962
  C      -2.86775       -1.61403       -0.83362
  H      -2.29891       -2.40848       -1.29131
  C      -3.34923       -0.46821       -1.49744
  H       4.62054        1.51067       -0.66401
  C       4.21278        0.54121       -0.42038
  C       3.87709       -0.47928       -1.33823
  H       4.14390        0.58440        1.81736
  H       3.93430       -0.41293       -2.41470
  C       3.37024       -1.57389       -0.60256
  H       3.00899       -2.50044       -1.02244
  C       3.46049       -1.25859        0.78146
  H       3.15056       -1.89522        1.59647
  C       3.97173        0.04423        0.89891
  O      -0.87309        0.71627        2.61080
  C      -1.28334        0.50132        1.56634
  C      -1.48385        1.58954       -0.80654
  O      -1.22627        2.53335       -1.39235
  C       1.43589        1.70626        0.31049
  O       1.06220        2.70897        0.71938
35
Fe2PCO4-1S
  Fe     -2.05813       -0.00031       -0.01317
  Fe      2.01220       -0.12736        0.10491
  P       0.00877        0.55928       -0.96997
  C       0.13727        2.42035       -0.96484
  H       1.12994        2.69649       -1.33085
  H      -0.00869        2.90672        0.00266
  H      -0.59706        2.82599       -1.66469
  H      -4.27602       -1.16461        1.36577
  C      -3.57159       -1.34813        0.56945
  C      -2.29939       -1.97040        0.69831
  H      -4.59372       -0.49273       -1.21176
  H      -1.86327       -2.34110        1.61240
  C      -1.69304       -2.00241       -0.57919
  H      -0.71045       -2.38632       -0.80503
  C      -2.57879       -1.40149       -1.50663
  H      -2.39050       -1.24816       -2.55737
  C      -3.73794       -0.99984       -0.79116
  H       3.65014       -2.43934        0.34824
  C       3.53290       -1.53489       -0.22994
  C       4.10681       -0.28295        0.07503
  H       2.18659       -2.17448       -1.90194
  H       4.73956       -0.06042        0.92029
  C       3.68226        0.64043       -0.92663
  H       3.94527        1.68620       -0.97594
  C       2.85988       -0.05278       -1.84122
  H       2.35151        0.37674       -2.69043
  C       2.75312       -1.39695       -1.41411
  C       1.83736        1.24900        1.16518
  O       1.78631        2.15918        1.85348
  C      -2.68848        1.53766       -0.54826
  O      -3.16361        2.51720       -0.89653
  C      -1.46707        0.66605        1.48771
  O      -1.10945        1.09458        2.48550
  C       1.14908       -1.19299        1.17964
  O       0.65735       -1.92582        1.90919
35
Fe2PCO4-2S
  Fe      2.03163        0.09868        0.18980
  Fe     -2.03639        0.10763       -0.21892
  P       0.06825       -0.83172       -0.74428
  C      -0.08286       -2.54132       -0.01958
  H      -0.87613       -3.06705       -0.55848
  H      -0.30258       -2.59556        1.04915
  H       0.85199       -3.08105       -0.19974
  H       4.62946        0.06602        1.34631
  C       4.11758        0.00846        0.39793
  C       3.76862        1.09774       -0.42680
  H       3.75507       -2.18632        0.14324
  H       3.96774        2.13798       -0.21617
  C       3.08662        0.59364       -1.57401
  H       2.68029        1.17804       -2.38466
  C       3.02894       -0.81248       -1.45125
  H       2.53395       -1.47978       -2.13944
  C       3.64870       -1.18137       -0.23628
  H      -1.49051        1.86047        1.98799
  C      -2.13933        1.06376        1.66057
  C      -1.92522       -0.32066        1.85009
  H      -3.80882        2.16198        0.65556
  H      -1.08449       -0.76883        2.35307
  C      -3.00478       -1.02067        1.26338
  H      -3.13022       -2.09222        1.23971
  C      -3.90629       -0.05701        0.72005
  H      -4.82551       -0.27243        0.19638
  C      -3.37238        1.22354        0.96254
  C      -2.48315       -0.87080       -1.60167
  O      -2.81360       -1.51927       -2.48182
  C       1.20224        1.58994        0.55779
  O       0.73000        2.59843        0.81989
  C      -1.49817        1.44224       -1.22069
  O      -1.17104        2.31716       -1.87699
  C       1.55523       -0.65579        1.68013
  O       1.28280       -1.15944        2.67333
35
Fe2PCO4-3S
  Fe      2.06315        0.01196       -0.25588
  Fe     -2.05511       -0.15805        0.04215
  P      -0.03567        0.81035        0.17612
  C      -0.02260        2.59990        0.60915
  H      -0.96238        2.84665        1.10531
  H       0.07213        3.22396       -0.28167
  H       0.80108        2.83085        1.28852
  H       3.49938       -2.41943       -0.52818
  C       3.27491       -1.63685        0.18112
  C       2.16681       -1.61596        1.07516
  H       4.90131       -0.16137       -0.18025
  H       1.41262       -2.38132        1.17295
  C       2.23846       -0.41350        1.82239
  H       1.52035       -0.10133        2.56722
  C       3.36148        0.31599        1.37863
  H       3.67873        1.27911        1.74845
  C       4.00986       -0.44558        0.35760
  H      -3.49577       -0.63505       -2.43221
  C      -3.57587       -0.16856       -1.46254
  C      -3.23654        1.15668       -1.14670
  H      -4.34049       -1.82584       -0.16048
  H      -2.82823        1.88412       -1.83166
  C      -3.47653        1.36542        0.24137
  H      -3.33048        2.28897        0.77977
  C      -3.97250        0.15123        0.78697
  H      -4.23177       -0.02382        1.81956
  C      -4.01803       -0.79995       -0.25583
  C      -1.04191        0.02053        1.56339
  O      -0.91880       -0.10943        2.74094
  C       2.42734        1.52592       -1.06215
  O       2.69268        2.50885       -1.57674
  C       1.42093       -0.71545       -1.72785
  O       1.02775       -1.19001       -2.68377
  C      -1.38282       -1.74029       -0.20723
  O      -0.97768       -2.80438       -0.36458
